# Supplementary material for: Mapping inhibitory sites on the RNA polymerase of the 1918 pandemic influenza virus using nanobodies
Source: Nat Commun. 2022 Jan 11;13:251. doi: 10.1038/s41467-021-27950-w (PMC8752864; doi:10.1038/s41467-021-27950-w)
Supplement: Supplementary file 4 — Source data [file 41467_2021_27950_MOESM4_ESM.xlsx]

## Sheet: Fig. 3a
Effect of nanobodies on the activity of recombinant 1918 RNP in the presence of a source of capped primer
		mRNA								cRNA
		Exp. 1	Exp. 2	Exp. 3	AVE	SEM	P-value			Exp. 1	Exp. 2	Exp. 3	AVE	SEM	P-value
Nb8189		0.877888	0.971714	0.796763	0.882122	0.0505483	0.9549			0.470606	0.889417	1.02833	0.796117	0.167622	0.9886
Nb8190		0.197514	0.337387	0.338515	0.291139	0.0468135	<0.0001			0.104995	-0.01822	0.142053	0.076276	0.0484439	0.0008
Nb8191		0.788392	0.714006	0.846098	0.782832	0.0382329	0.2976			0.356641	0.341712	0.674782	0.457712	0.108621	0.1392
Nb8192		0.493489	0.380572	0.441435	0.438499	0.0326294	<0.0001			0.004008	-0.12918	0.329133	0.067987	0.136116	0.0007
Nb8193		0.334036	0.504693	0.650758	0.496496	0.0915216	<0.0001			0.793152	0.491663	0.736153	0.673656	0.0924722	0.7595
Nb8194		0.386051	0.829564	0.666684	0.627433	0.129527	0.0058			0.051413	0.525008	0.695828	0.424083	0.192749	0.097
Nb8195		0.552034	0.826063	0.675011	0.684369	0.0792436	0.0303			0.407041	0.9994	1.00981	0.805417	0.199211	0.994
Nb8196		0.666101	0.974982	0.964501	0.868528	0.101259	0.8985			0.71599	0.671773	0.916999	0.768254	0.0754599	0.9781
Nb8197		0.869362	1.05769	0.884473	0.937176	0.0604162	0.9991			0.546995	0.954859	0.823373	0.775076	0.120191	0.9841
Nb8198		0.828007	0.865237	0.733957	0.809067	0.0390626	0.4663			0.961449	0.347119	0.219369	0.509312	0.229057	0.232
Nb8199		0.712905	0.780164	0.877953	0.790341	0.0479162	0.3413			0.688458	0.677293	1.12005	0.828601	0.145761	0.9952
Nb8200		0.381893	0.604447	0.668892	0.551744	0.0869393	0.0005			0.471427	0.215993	0.864578	0.517333	0.188632	0.2498
Nb8201		0.723832	0.626423	0.647048	0.665768	0.0296364	0.018			0.565352	0.294674	0.541912	0.467313	0.0865841	0.1538
Nb8202		1.1601	0.807423	0.774519	0.914014	0.123409	0.9946			1.47776	1.51627	1.38403	1.45936	0.0392664	0.3074
Nb8203		0.744032	0.844201	0.600396	0.729543	0.0707523	0.0962			0.654352	0.868478	1.05814	0.860324	0.116635	0.999
Nb8204		0.662078	0.644327	0.810374	0.705593	0.0526405	0.0532			0.716891	0.764837	1.00633	0.829354	0.0895656	0.9952
Nb8205		0.692828	0.749415	0.732224	0.724822	0.0167492	0.0859			0.796851	0.983714	0.979155	0.919907	0.0615419	0.9995
Nb8206		1.10847	0.939672	0.844202	0.964115	0.0772603	0.9995			0.415454	0.532909	0.9093	0.619221	0.14895	0.5593
Nb8207		0.044624	0.060172	0.173292	0.092696	0.0405472	<0.0001			-0.05183	-0.84638	0.086845	-0.270455	0.290732	<0.0001
Nb8208		0.751668	0.953169	0.712836	0.805891	0.0744873	0.4434			0.484001	1.07333	0.595335	0.717554	0.180766	0.8934
Nb8209		0.670278	0.851265	0.832263	0.784602	0.0574246	0.3077			0.601139	0.834123	0.65475	0.696671	0.0704471	0.8351
Nb8210		0.788668	0.825601	0.918194	0.844154	0.0385245	0.7382			0.645656	1.19253	1.20757	1.01525	0.184848	>0.9999
Nb8211		0.633282	0.917695	0.856317	0.802431	0.0864107	0.4194			0.550442	0.939278	1.09366	0.861126	0.161608	0.999
Nb8212		0.594978	0.803987	0.872435	0.757133	0.0834507	0.1785			0.344548	0.428081	0.929004	0.567211	0.182497	0.3833
No polymerase		0	0	0	0	0	<0.0001			0	0	0	0	0	0.0003
No Nb		1	1	1	1	0	NA			1	1	1	1	0	NA
X indicates samples that were not used in this study
Data were normalised to the no nanobody (No Nb) control.
Prism 9.2.0 was used for statistical calculations and plotting data.

## Sheet: Fig. 3b
Effect of nanobodies on 1918 influenza polymerase activity using a luciferase reporter minireplicon assay
	Exp. 1	Exp. 2	Exp. 3	Exp. 4	Exp. 5	Exp. 6	AVE	SEM	P-value
No Nb	1	1	1	1	1	1	1	0	NA
Nb8189	0.356905	0.162431	0.547524				0.35562	0.111169	0.0032
Nb8190	0.041382	0.042419	0.055637				0.0464793	0.00458861	<0.0001
Nb8191	0.044679	0.086867	0.058232				0.0632593	0.0124353	<0.0001
Nb8192	0.124473	0.061371	0.127282				0.104375	0.0215175	<0.0001
Nb8193	0.865387	0.588791	0.497081				0.65042	0.110696	0.4031
Nb8194	0.145391	0.554324	0.74263				0.480782	0.176286	0.0355
Nb8195	0.159762	0.195154	0.632424				0.329113	0.151999	0.0018
Nb8196	0.416999	0.67412	0.753139				0.614753	0.101474	0.2674
Nb8197	1.29117	1.17467	0.717915	0.928457	0.560999		0.934643	0.136262	0.9994
Nb8198	0.138771	0.277971	0.658551				0.358431	0.155347	0.0034
Nb8199	0.870806	0.913793	0.216772	0.932116	0.316974		0.650092	0.157563	0.1978
Nb8200	0.076765	0.14946	0.06462				0.0969483	0.0264889	<0.0001
Nb8201	0.230589	0.418205	0.248131				0.298975	0.0598297	0.001
Nb8202	0.763378	1.01682	0.935468	0.921905	0.883946		0.904303	0.0413612	0.9991
Nb8203	0.04716	0.033238	0.018582				0.0329933	0.00825066	<0.0001
Nb8204	1.62679	1.96621	1.7917	0.631493	1.84797	1.02993	1.48235	0.217025	0.0094
Nb8205	0.597223	0.522771	0.564896	0.523511	0.49764		0.541208	0.0176778	0.0265
Nb8206	0.46708	0.538237	0.547981	0.50321			0.514127	0.0183938	0.0282
Nb8207	0.027667	0.102087	0.050565				0.0601063	0.0220065	<0.0001
Nb8208	0.011578	0.078146	0.024061	0.023434			0.0343048	0.0148931	<0.0001
Nb8209	0.033324	0.137768	0.045704				0.0722653	0.0329457	<0.0001
Nb8210	1.39383	1.83257	1.06097	1.89379	1.60242	1.85946	1.60717	0.134223	0.0004
Nb8211	0.521191	0.292291	0.524148				0.445877	0.0767976	0.019
Nb8212	0.120658	0.104476	0.289017				0.171384	0.0590019	<0.0001
No polymerase	0.003434	0.001126	0.001013				0.00185767	0.000788841	<0.0001
Each experimental data is calculated from two technical replicates.
Data were normalised to the no nanobody (No Nb) control.
Prism 9.2.0 was used for statistical calculations and plotting data.

## Sheet: Fig. 3c
Effect of of nanobodies on the replication of a reassortant A/WSN/1933 virus encoding PB1, PB2, PA and NP of A/Brevig Mission/1/1918 (WSN-1918RNP) virus in HEK293T cells
		No Nb							Nb8191							Nb8192							Nb8208							Nb8210
		Exp. 1	Exp. 2	Exp. 3	AVE	SEM	P-value		Exp. 1	Exp. 2	Exp. 3	AVE	SEM	P-value		Exp. 1	Exp. 2	Exp. 3	AVE	SEM	P-value		Exp. 1	Exp. 2	Exp. 3	AVE	SEM	P-value		Exp. 1	Exp. 2	Exp. 3	AVE	SEM	P-value
16h		2691.53	11220.2	5495.41	6469.04	2509.68	NA		1122.02	2238.72	2187.76	1849.5	364.039	0.103		2041.74	2041.74	2089.3	2057.59	15.8527	0.1227		1122.02	2089.3	2818.38	2009.9	491.305	0.1179		2041.74	7244.36	4501.3	4595.8	1502.61	0.7246
24h		288403	562341	588844	479863	96035	NA		2238.72	20893	28183.8	17105.2	7725.45	0.0009		2511.89	17782.8	9549.93	9948.2	4412.83	0.0008		11220.2	50118.7	26526	29288.3	11313.7	0.0011		426487	301995	617230	448571	91668.1	0.9865
32h		5623413	10000000	1659587	5761000	2.40865e+06	NA		6165.95	288403	25704	106758	90997.7	0.0141		24547.1	169824	33884.4	76085.3	46947	0.0136		343131	776247	275423	464934	156879	0.0205		2630268	2322916	3388932	2.78071e+06	316792	0.2269
48h		33113112	21877616	40738032	3.19096e+07	5.47769e+06	NA		204174	1318257	511886	678106	332173	<0.0001		346737	1819701	1044229	1.07022e+06	425407	<0.0001		8317638	10315680	18317638	1.2317e+07	3.05526e+06	0.0025		21877616	16982437	18556465	1.91388e+07	1.44281e+06	0.034
		No Nb							Nb8190							Nb8207							Nb8210
		Exp. 1	Exp. 2	Exp. 3	AVE	SEM	P-value		Exp. 1	Exp. 2	Exp. 3	AVE	SEM	P-value		Exp. 1	Exp. 2	Exp. 3	AVE	SEM	P-value		Exp. 1	Exp. 2	Exp. 3	AVE	SEM	P-value
16h		123027	66069.3	87096.4	92064.2	16628.8	NA		9332.54	7762.47	6606.93	7900.65	789.843	0.0007		8317.64	6165.95	4786.3	6423.3	1027.5	0.0006		54954.1	27542.3	25704	36066.8	9458.55	0.0084
24h		4265795	2630268	1621810	2839291	770375	NA		53703.2	83176.4	28840.3	55240	15704.3	0.0067		33113.1	19952.6	19498.5	24188.1	4464.45	0.0063		1905461	1548817	275423	1.24323e+06	494736	0.0925
32h		17378008	5128614	6165950	9557524	3.92169e+06	NA		257040	436516	77624.7	257060	103603	0.0331		61659.5	89125.1	44668.4	65151	12951.7	0.0301		5370318	7244360	2454709	5023129	1.39351e+06	0.3444
48h		54954087	19952623	18197009	31034573	1.19705e+07	NA		1174898	501187	144544	606876	302095	0.0199		190546	144544	83176.4	139422	31100.6	0.0185		7244360	12882496	3890451	8005769	2.62355e+06	0.0696
Data were normalised to the no nanobody (No Nb) control.
Prism 9.2.0 was used for statistical calculations and plotting data.

## Sheet: Fig. 4a
Effect of nanobodies on primary transcription by a reassortant A/WSN/1933 virus polymerase and NP of A/Brevig Mission/1/1918 virus in HEK293T cells transfected to express the indicated nanobodies
		mRNA
		Exp. 1	Exp. 2	Exp. 3	AVE	SEM	P-value
No Nb		1	1	1	1	0	NA
Nb8190		0.809542	0.680973	0.70816	0.732892	0.0391205	0.0188
Nb8191		0.41	0.469868	0.665565	0.515144	0.0771704	0.0001
Nb8192		0.482742	0.410162	0.418202	0.437035	0.0229709	<0.0001
Nb8207		0.572318	0.649573	0.762978	0.661623	0.0553676	0.0033
Nb8208		0.955157	1.04715	0.815515	0.939273	0.0673367	0.9247
Nb8210		1.3135	1.2785	1.07415	1.22205	0.0746363	0.0557
X indicates samples that were not used in this study
Data were normalised to the 5S rRNA and the no nanobody (No Nb) control.
Prism 9.2.0 was used for statistical calculations and plotting data.

## Sheet: Fig. 4b
Effect of nanobodies on binding of purified recombinant 1918 pandemic influenza virus polymerase to serine-5-phosphorylated Pol II CTD mimic peptide
Boxed region was shown in Fig. 4b
		Exp. 1	Exp. 2	Exp. 3	Exp. 4	AVE	SEM	P-value
No CTD		0	0	0	0	0	0	<0.0001
No Nb		1	1	1	1	1	0	NA
Nb8190		0.92338	0.817889	0.970375	0.797504	0.877287	0.0415165	0.7331
Nb8191		0.579978	0.579423	0.692696	0.356091	0.552047	0.0705399	0.0013
Nb8192		0.829893	0.575726	0.634402	0.466922	0.62154	0.0760917	0.0068
Nb8207		0.996272	0.532899	1.18023	1.00989	0.929822	0.138768	0.973
Nb8208		1.00896	0.873677	1.05082	0.946798	0.970062	0.038585	0.9996
Nb8210		0.867906	0.76099	1.20131	1.00161	0.957955	0.0948821	0.9977
Boxed region is shown in Fig. 4b.
X indicates samples that were not used in this study.
Data were normalised to the No CTD and the no nanobody (No Nb) control.
Prism 9.2.0 was used for statistical calculations and plotting data.

## Sheet: Fig. 4c
Effect of nanobodies on cRNA levels produced by a reassortant A/WSN/1933 virus encoding polymerase and NP of A/Brevig Mission/1/1918 virus in HEK293T cells transfected to express the indicated nanobodies and influenza virus NP and polymerase subunits including a polymerase active site mutant PB1 (PB1a)
	cRNA
	Exp. 1	Exp. 2	Exp. 3	AVE	SEM	P-value
No PB1a	0	0	0	0	0	<0.0001
No Nb	1	1	1	1	0	NA
Nb8190	0.803798	0.722978	0.518143	0.68164	0.0850124	0.0156
Nb8191	0.317749	0.385626	0.234842	0.312739	0.0435996	<0.0001
Nb8192	0.102996	0.278149	0.083706	0.15495	0.0618505	<0.0001
Nb8207	-0.00213	-0.03052	0.007305	-0.00844833	0.011367	<0.0001
Nb8208	0.441842	0.146429	0.413758	0.33401	0.0941401	<0.0001
Nb8210	1.05143	1.0829	0.754959	0.963098	0.104465	0.9977
X indicates samples that were not used in this study.
Data were normalised to the No PB1a control and the no nanobody (No Nb) control.
Prism 9.2.0 was used for statistical calculations and plotting data.

## Sheet: Fig. 4d
Effect of nanobodies on cRNA levels produced by a reassortant A/WSN/1933 virus encoding polymerase and NP of A/Brevig Mission/1/1918 virus in HEK293T cells transfected to express the indicated nanobodies and influenza virus NP and polymerase subunits including a wild-type PB1
	mRNA						cRNA						vRNA
	Exp. 1	Exp. 2	Exp. 3	AVE	SEM		Exp. 1	Exp. 2	Exp. 3	AVE	SEM		Exp. 1	Exp. 2	Exp. 3	AVE	SEM		P-value
No PB1	0.408506	0.401664	0.453511	0.421227	0.0162624		0.408506	0	0	0.136169	0.136169		0	0	0	0	0		<0.0001
No Nb	1	1	1	1	0		1	1	1	1	0		1	1	1	1	0		NA
Nb8190	0.240123	0.403756	0.454539	0.366139	0.0646911		0.240123	0.952876	0.5328	0.575266	0.206847		0.307218	0.455861	0.294482	0.35252	0.051801		0.0007
Nb8191	0.222903	0.433343	0.475627	0.377291	0.0781531		0.222903	0.524781	0.037741	0.261808	0.141936		0.33799	0.325143	0.287468	0.316867	0.0151601		0.0001
Nb8192	0.188762	0.385363	0.443042	0.339056	0.0769694		0.188762	0.033071	-0.01678	0.068351	0.0619015		0.145881	0.325563	0.38133	0.284258	0.0710367		<0.0001
Nb8207	0.068169	0.435999	0.425176	0.309781	0.120847		0.068169	0.291668	-0.12687	0.0776557	0.120915		-0.02928	0.28245	0.283391	0.178854	0.104067		<0.0001
Nb8208	0.158445	0.146871	0.392417	0.232578	0.0799895		0.158445	0.199384	0.337443	0.231757	0.0541482		0.203435	0.039425	0.167922	0.136927	0.0498174		<0.0001
Nb8210	1.08405	1.00533	0.745927	0.945101	0.102147		1.08405	0.950962	0.923699	0.986236	0.049535		1.01101	0.518229	0.7002	0.743147	0.143866		0.8148
X indicates samples that were not used in this study.
Data were normalised to the No PB1 control and the no nanobody (No Nb) control.
Prism 9.2.0 was used for statistical calculations and plotting data.

## Sheet: Sup Fig. 1
Functional analysis of the 1918 polymerase
Boxed region is shown in Sup Fig. 1.
X indicates samples that were not used in this study.

## Sheet: Sup Fig. 8a
Expression of nanobodies in transfected HEK293T cells was analysed by SDS-PAGE and Western blotting and Commassie Brillian Blue staining
Boxed region is shown in Sup Fig. 7a.
X indicates bands that were not used in this study.

## Sheet: Sup Fig. 8b
Effect of nanobodies on mRNA, cRNA and vRNA in HEK293T cells during a course of infection with WSN-1918RNP virus
Set 1													Set 2
Set 1
		mRNA								cRNA								vRNA
		Exp. 1	Exp. 2	Exp. 3	AVE	SEM	P-value			Exp. 1	Exp. 2	Exp. 3	AVE	SEM	P-value			Exp. 1	Exp. 2	Exp. 3	AVE	SEM	P-value
No Nb 16h		1	1	1	1	0	NA			1	1	1	1	0	NA			1	1	1	1	0	NA
Nb8190 16h		0.506655	0.18342	0.324118	0.338064	0.0935701	0.0004			0.506655	0.156284	0.240924	0.301288	0.105551	0.0006			0.581622	0.276515	0.429768	0.429302	0.0880771	0.0006
Nb8207 16h		0.449114	0.168866	0.199399	0.27246	0.0887659	0.0002			0.449114	0.15861	0.163802	0.257175	0.095981	0.0004			0.458214	0.269586	0.301117	0.342972	0.0583353	0.0003
Nb8210 16h		0.865178	0.897676	1.03729	0.93338	0.0527929	0.8394			0.865178	0.765202	0.988047	0.872809	0.0644429	0.5519			0.953062	0.734412	0.951341	0.879605	0.0725982	0.4492
No Nb 24h		1	1	1	1	0	NA			1	1	1	1	0	NA			1	1	1	1	0	NA
Nb8190 24h		0.414669	0.342136	0.515576	0.424127	0.0502907	<0.0001			0.414669	0.184661	0.414723	0.338018	0.0766783	0.0002			0.45814	0.355882	0.50348	0.439167	0.0436511	<0.0001
Nb8207 24h		0.46441	0.335773	0.421415	0.407199	0.0378084	<0.0001			0.46441	0.223896	0.324543	0.337616	0.0697374	0.0002			0.466955	0.352255	0.458414	0.425875	0.0368923	<0.0001
Nb8210 24h		0.879849	0.974929	1.03725	0.964011	0.0457657	0.8511			0.879849	0.714167	0.948245	0.84742	0.0694906	0.2675			0.864824	0.799048	0.98835	0.884074	0.0554879	0.1682
No Nb 32h		1	1	1	1	0	NA			1	1	1	1	0	NA			1	1	1	1	0	NA
Nb8190 32h		0.714499	0.579134	0.700985	0.664873	0.0430465	0.0005			0.714499	0.463028	0.553406	0.576978	0.0735439	0.0004			0.935832	0.501319	0.552649	0.663267	0.137086	0.2914
Nb8207 32h		0.511333	0.572105	0.531808	0.538415	0.0178517	<0.0001			0.511333	0.416195	0.413935	0.447154	0.032096	<0.0001			0.724797	0.545489	0.479875	0.583387	0.0731981	0.1674
Nb8210 32h		1.03831	1.07228	0.891044	1.00055	0.0556221	>0.9999			1.03831	0.941751	0.905492	0.961851	0.0396368	0.8772			1.56898	1.07459	0.743387	1.12899	0.239876	0.8594
No Nb 48h		1	1	1	1	0	NA			1	1	1	1	0	NA			1	1	1	1	0	NA
Nb8190 48h		0.657675	0.862541	1.03319	0.851137	0.108553	0.3684			0.657675	0.561312	0.720897	0.646628	0.0463982	0.0268			0.715262	0.755809	0.891129	0.7874	0.0531689	0.0634
Nb8207 48h		0.615761	0.689756	0.834329	0.713282	0.0641823	0.051			0.615761	0.429861	0.494204	0.513275	0.0545053	0.0048			0.692671	0.744538	0.786318	0.741176	0.0270858	0.0266
Nb8210 48h		1.25089	1.0332	1.10389	1.12933	0.0641163	0.4686			1.25089	0.815628	0.901249	0.989257	0.133133	0.9992			1.20009	1.10717	0.886285	1.06452	0.0930648	0.7528
Set 2
		mRNA								cRNA								vRNA
		Exp. 1	Exp. 2	Exp. 3	AVE	SEM	P-value			Exp. 1	Exp. 2	Exp. 3	AVE	SEM	P-value			Exp. 1	Exp. 2	Exp. 3	AVE	SEM	P-value
No Nb 16h		1	1	1	1	0	NA			1	1	1	1	0	NA			1	1	1	1	0	NA
Nb8191 16h		0.114554	0.275539	0.491306	0.2938	0.109142	0.0026			0.105731	0.316478	0.497976	0.306728	0.113336	0.0046			0.15259	0.49784	0.561253	0.403894	0.126979	0.0059
Nb8192 16h		0.096812	0.545058	0.350362	0.330744	0.129769	0.0037			0.145024	0.641232	0.338782	0.375013	0.144384	0.0091			0.186625	0.60199	0.430105	0.40624	0.120498	0.006
Nb8208 16h		0.093793	0.601675	0.429613	0.375027	0.149132	0.0059			0.136735	0.593683	0.383763	0.371394	0.132054	0.0088			0.234198	0.647265	0.430462	0.437308	0.119291	0.0085
Nb8210 16h		0.867093	1.06865	0.915898	0.950546	0.0607083	0.9907			0.604699	0.976282	0.764254	0.781745	0.107623	0.4827			0.752673	0.994078	0.841785	0.862845	0.0704787	0.7368
No Nb 24h		1	1	1	1	0	NA			1	1	1	1	0	NA			1	1	1	1	0	NA
Nb8191 24h		0.050235	0.566443	0.843924	0.486867	0.232547	0.0833			0.087067	0.515898	0.811166	0.471377	0.210211	0.0395			0.146311	0.611545	0.745722	0.501193	0.181619	0.0238
Nb8192 24h		0.133264	0.52794	0.750694	0.470633	0.180525	0.0731			0.19989	0.4293	0.758304	0.462498	0.162053	0.0363			0.247099	0.632207	0.550391	0.476566	0.117139	0.0182
Nb8208 24h		0.276989	0.625914	0.461545	0.454816	0.100782	0.0642			0.356488	0.55923	0.466443	0.46072	0.0585965	0.0357			0.428268	0.664573	0.565714	0.552852	0.0685179	0.042
Nb8210 24h		0.811545	0.965714	0.8293	0.868853	0.048701	0.9071			0.665714	0.819376	0.748204	0.744431	0.0443984	0.4324			0.802493	1.02493	0.940852	0.922758	0.0648462	0.9566
No Nb 32h		1	1	1	1	0	NA			1	1	1	1	0	NA			1	1	1	1	0	NA
Nb8191 32h		0.327647	0.743287	0.973575	0.681503	0.189005	0.4464			0.289135	1.32083	0.535013	0.714993	0.311124	0.6973			0.608528	0.543838	0.57441	0.575592	0.0186837	<0.0001
Nb8192 32h		0.397265	0.624966	1.08167	0.701302	0.201225	0.4979			0.267213	1.10038	0.563305	0.643633	0.243845	0.5337			0.749141	0.642618	0.725035	0.705598	0.0322497	<0.0001
Nb8208 32h		1.03221	0.721577	1.35792	1.03724	0.183714	0.9991			0.625914	1.21495	0.770186	0.870351	0.177263	0.9687			0.766443	0.756975	0.778686	0.767368	0.00628447	0.0003
Nb8210 32h		1.27419	0.932207	0.95923	1.05521	0.109767	0.9969			0.701854	0.864573	0.743924	0.770117	0.0487645	0.8192			0.772423	0.923875	0.811166	0.835821	0.0454252	0.0045
No Nb 48h		1	1	1	1	0	NA			1	1	1	1	0	NA			1	1	1	1	0	NA
Nb8191 48h		0.569789	1.0056	0.564254	0.713215	0.146203	0.1661			0.332748	0.674074	0.641785	0.549536	0.108794	0.0224			0.728732	0.784119	0.745245	0.752699	0.0164174	0.0292
Nb8192 48h		0.649624	0.805646	0.648204	0.701158	0.0522456	0.1445			0.332106	0.775342	0.640852	0.582767	0.131206	0.0337			0.808343	1.12	0.760603	0.896316	0.112689	0.4993
Nb8208 48h		0.734716	0.964573	0.82493	0.841406	0.0668633	0.6015			0.656007	0.32794	0.425914	0.469954	0.097231	0.0086			0.955003	0.82794	0.925914	0.902952	0.0384346	0.5516
Nb8210 48h		0.714849	1.13936	0.819376	0.891196	0.127699	0.8314			0.675784	0.933265	0.750694	0.786581	0.0764636	0.3626			0.909709	0.965849	0.958304	0.944621	0.0175913	0.8786
X indicates samples that were not used in this study.
Data were normalised to the no nanobody (No Nb) control.
Prism 9.2.0 was used for statistical calculations and plotting data.

[truncated: 3 more sheets: Sup Fig. 9a, Sup Fig. 9b, Sup Fig. 9c]
